# Supplementary material for: High TGF-β1 expression predicts poor disease prognosis in hepatocellular carcinoma patients
Source: Oncotarget. 2017 Mar 13;8(21):34387–97. doi: 10.18632/oncotarget.16166 (PMC5470976; doi:10.18632/oncotarget.16166)
Supplement: Supplementary file 2 [file oncotarget-08-34387-s002.xlsx]

## Sheet: Sheet1
Table S1 The clinic-pathological characteristics of 423 HCC patients according to TGF-β1 mRNA expression from TCGA
Characteristic	Total	TGF-β1 expression		p
		Low	High
No. of patients	423	211	212	—
Gender				0.344
Female	136	64(47.1%)	72(52.9%)
Male	271	141(52.0%)	130(48.0%)
Age				0.253
≤62	175	99(48.3%)	109(54.0%)
>62	232	106(51.7%)	112(46.0%)
Weight				0.6
≤35 kg	193	95(49.2%)	98(50.8%)
>35 kg	181	94(51.9%)	87(48.1%)
Height				0.258
≤1.68 m	197	95(48.2%)	102(51.8%)
>1.68 m	168	91(54.2%)	77(45.8%)
BMI				0.164
<25	359	182(50.7%)	177(49.3%)
≥25	2	2(100.0%)	0(0.0%)
BMI’				0.792
≤12.22363946	181	91(50.3%)	90(49.7%)
>12.22363946	180	93(51.7%)	87(48.3%)
Clinical stage				0.656
I	182	91(50.0%)	91(50.0%)
II	95	54(56.8%)	41(43.2%)
III	93	46(49.5%)	47(50.5%)
IV	7	3(42.9%)	4(57.1%)
T (Tumor)				0.397
0	1	0(0.0%)	1(100.0%)
1	194	99(51.0%)	95(49.0%)
2	105	58(55.2%)	47(44.8%)
3	89	42(47.2%)	47(52.8%)
4	15	5(33.3%)	10(66.7%)
X	2	0(0.0%)	2(100.0%)
N (Node)				0.762
0	279	140(50.2%)	139(49.8%)
1	5	3(60.0%)	2(40.0%)
X	121	62(51.2%)	59(48.8%)
M (Metastasis)				0.469
0	294	152(51.7%)	142(48.3%)
1	5	1(20.0%)	4(80.0%)
X	108	52(48.1%)	56(51.9%)
Grade				0.572
G1	56	32(57.1%)	24(42.9%)
G2	199	102(51.3%)	97(48.7%)
G3	132	61(46.2%)	71(53.8%)
G4	12	6(50.0%)	6(50.0%)
Adjacent hepatic tissue inflammation extent type				0.674
None	135	71(52.65%)	64(47.4%)
Mild	107	56(52.3%)	51(47.7%)
Severe	19	10(52.6%)	9(47.4%)
History hepato carcinoma risk factor				0.845
None	92	44(47.8%)	48(52.2%)
Alcohol consumption	81	44(54.3%)	37(45.7%)
Nonalcoholic Fatty Liver Disease	13	8(61.5%)	5(38.5%)
Hepatitis B/C	119	61(51.3%)	58(48.7%)
Hemochromatosis	6	2(33.3%)	4(66.7%)
Mixed	47	26(55.3%)	21(44.7%)
Other	18	8(44.4%)	10(55.6%)
Child pugh classification grade				0.548
A	231	126(54.5%)	105(45.5%)
B	29	16(55.2%)	13(44.8%)
C	1	0(0%)	1(100%)
Platelet				0.792
≤212	170	91(53.5%)	79(46.5%)
>212	167	87(52.1%)	80(47.9%)
Albumin				0.426
≤4	173	89(51.4%)	84(48.6%)
>4	154	86(55.8%)	68(44.2%)
Alpha-fetoprotein				<0.0001
≤16	152	95(62.5%)	57(37.5%)
>16	148	60(40.5%)	88(59.5%)
Serum-creatinine				0.379
≤0.9	175	96(54.9%)	79(45.1%)
>0.9	154	77(50.0%)	77(50.0%)
Prothrombin time				0.13
≤1.1	192	94(49.0%)	98(51.0%)
>1.1	134	77(57.5%)	57(42.5%)
Total bilirubn				0.388
≤0.7	190	96(50.5%)	94(49.5%)
>0.7	141	78(55.3%)	63(44.7%)
Liver fibrosis ishak score category				0.385
No Fibrosis	93	55(59.1%)	38(40.9%)
Portal Fibrosis	36	15(41.7%)	21(58.3%)
Fibrous Speta	28	16(57.1%)	12(42.9%)
Nodular Formation and Incomplete Cirrhosis	10	4(40.0%)	6(60.0%)
Established Cirrhosis	72	40(55.6%)	32(44.4%)
Person Neoplasm Cancer Status				0.427
Tumor free	239	121(50.6%)	118(49.4%)
With tumor	146	80(54.8%)	66(45.2%)
Vascular tumor cell invasion type				0.19
None	226	116(51.3%)	110(48.7%)
Micro	102	54(52.9%)	48(47.1%)
Macro	17	5(29.4%)	12(70.6%)
Vial number				0.155
A	385	194(50.4%)	191(49.6%)
B	2	0(0.0%)	2(100.0%)
